# Supplementary material for: Effects of HIIT and MICT on cardiovascular risk factors in adults with overweight and/or obesity: A meta-analysis
Source: PLoS One. 2019 Jan 28;14(1):e0210644. doi: 10.1371/journal.pone.0210644 (PMC6349321; doi:10.1371/journal.pone.0210644)
Supplement: S1 Dataset — (XLSX) [file pone.0210644.s003.xlsx]

## Sheet: weitght
year	author	HIIT	pre-mean1	pre-sd1	post-mean1	post-sd1	mean1	sd1	MICT	pre-mean2	pre-sd2	post-mean2	post-sd2	mean2	sd2		DHTI	energy	age	BMI	weeks
2008	Schjerve et al.[22]	14	113.769	20.723	111.923	21.5865	-1.84615	1.53812	13	104.077	22.4654	101.308	21.6333	-2.76923	3.57728		≥2min	H<M	46.2	36.7	12
2008	Moreira et al.[23]	8	80.1	14.2	78.9	14.1	-1.2	0.857431	8	74.8	12.2	73.5	11.6	-1.3	1.97099		≥2min	H=M	40	28.3	12
2012	Sijie et al.[24]	17	73.7	7.5	67.5	7	-6.2	0.66344	16	74.2	9	69.8	9.1	-4.4	1.43173		≥2min	H=M	19.8	27.72	12
2014	Keating et al.[25]	13	76.1	9.73499	76.3	10.8167	0.2	1.24555	13	80.7	5.40833	79.9	6.48999	-0.8	1.42976		<2min	?	41.8	28.2	12
2014	Lunt et al.-1[26]																≥2min	H=M	48.2	32.1	12
2014	Lunt et al.-2[26]																<2min	?	50.3	32.1	12
2015	Wang et al.[39]	12	66.37	9.34	61.23	8.39	-5.14	1.89	12	64.81	6.1	60.28	5.78	-4.53	2.59		≥2min	H=M	21	25.83	12
2015	Fisher et al.[27]	13					-0.82	2.57	10					-1.09	2.42		<2min	H<M	20	29	6
2015	Cheema et al.[28]	6	95.7	21	90.8	15.1	-4.9	5.99654	6	85.6	9.1	85.4	9.4	-0.2	1.49014		≥2min	H=M	43	32	12
2015	Ahmadizad et al. [29]	10	83.9	3.8	82.7	2.9	-1.2	0.921908	10	84.9	4.5	83.8	4.1	-1.1	0.7871		≥2min	?	25	27.6	6
2016	Sawyer et al. [30]	9	112.7	26.6	112.6	26	-0.1	1.69262	9	99.7	10.9	99.7	11.4	0	1.82891		<2min	H<M	35.1	37.4	8
2016	Martins et al.-1[31]	16					-1.3	2.1	7					-0.8	3.2		<2min	H=M	34.4	32.4	12
2016	Martins et al.-2[31]	16					-1.8	1.7	7					-0.8	3.2		<2min	H<M	34.4	32.4	12
2016	Cocks et al.[32]	8	110	14.1421	109	14.1421	-1	0.851112	8	113	16.9706	111	16.9706	-2	2.67826		<2min	?	25	35.8	4
2016	Kong et al.[33]	13	69.1	9.5	69.7	9.3	0.6	1.5	13	67.5	7.3	66.3	6.6	-1.3	1.9		<2min	H<M	21	25.8	5
2016	Gerosa-Neto et al.[34]	11	85.6	17.4	83.2	15.3	-2.4	2.31824	11	81.3	13.2	80.1	13	-1.2	2.07701		≥2min	H<M	46.4	31.8	16
2017	Zhang et al.[35]	15	67.3	6.1	64	6	-3.3	0.377576	15	68.5	8	65.1	7.7	-3.4	1.27446		≥2min	H=M	20		12
2016	Liu et al.[40]	20	65.52	9.12	60.24	8.25	-5.28	1.91	20	64.83	6.12	60.4	5.63	-4.43	2.48		<2min	H=M	21.5	28.76	12
2015	Zhang et al.[38]	12	66.4	9.3	61.2	8.4	-5.2	1.04544	12	64.8	6.1	60.3	5.8	-4.5	0.985493		≥2min	H=M	21	25.8	12
2016	Higgins et al.[36]	29	81.9	12.2	81	11.5	-0.9	2.5	29	83.1	14.2	83.2	14.6	0.1	1.8		<2min	H=M	20.4	30.3	6
2017	Vella et al.[37]																<2min	H=M	26.2	31.6	8
2017	Wang et al.[41]																≥2min	H=M	19.5	28.73	12
2017	Gao et al.[42]	17	69.8	9.1	65.4	8.2	-4.4	1.63356	17	70.4	8.2	64.8	7.8	-5.6	0.625828		≥2min	H=M	21.6	27.13	12
2012	Eimarieskand-ari et al.[43]	7	77.13	2.7	76.64	2.84	-0.49	0.458894	7	78.68	5.9	77.59	6.18	-1.09	0.458763		≥2min	H=M	21	25.8	8

## Sheet: BMI
year	author	HIIT	pre-mean1	pre-sd1	post-mean1	post-sd1	mean1	sd1	MICT	pre-mean2	pre-sd2	post-mean2	post-sd2	mean2	sd2	DHTI	energy	age	BMI	weeks
2008	Schjerve et al.[22]															≥2min	H<M	46.2	36.7	12
2008	Moreira et al.[23]	8	28.3	3.7	27.9	3.7	-0.4	0.251366	8	27.5	1.9	27.1	1.8	-0.4	0.453242	≥2min	H=M	40	28.3	12
2012	Sijie et al.[24]	17	27.72	1.88	26.25	1.86	-1.47	0.128604	16	28.32	1.96	26.64	2.23	-1.68	0.568032	≥2min	H=M	19.8	27.72	12
2014	Keating et al.[25]															<2min	?	41.8	28.2	12
2014	Lunt et al.-1[26]	9	32.1	3.1	32.1	3	0	0.23005	7	32.7	3.4	32.6	3.4	-0.1	0.812755	≥2min	H=M	48.2	32.1	12
2014	Lunt et al.-2[26]	9	32.4	2.9	32.3	2.9	-0.1	0.197016	7	32.7	3.4	32.6	3.4	-0.1	0.812755	<2min	?	50.3	32.1	12
2015	Wang et al.[39]	12	25.83	2.74	23.84	2.43	-1.99	0.71	12	26.03	1.55	24.22	1.27	-1.81	1.07	≥2min	H=M	21	25.83	12
2015	Fisher et al.[27]	13					-0.26	0.83	10					-0.35	0.75	<2min	H<M	20	29	6
2015	Cheema et al.[28]	6	32	5.9	30.5	4	-1.5	1.92845	6	30.8	2.6	30.7	3	-0.1	0.778276	≥2min	H=M	43	32	12
2015	Ahmadizad et al. [29]															≥2min	?	25	27.6	6
2016	Sawyer et al. [30]	9	37.4	6.2	37.4	6.1	0	0.429597	9	34.5	3.2	34.5	3.2	0	0.764946	<2min	H<M	35.1	37.4	8
2016	Martins et al.-1[31]															<2min	H=M	34.4	32.4	12
2016	Martins et al.-2[31]															<2min	H<M	34.4	32.4	12
2016	Cocks et al.[32]	8	35.8	2.26274	35.7	2.26274	-0.1	0.153723	8	33.7	4.24264	33.1	4.52548	-0.6	1.08496	<2min	?	25	35.8	4
2016	Kong et al.[33]	13	25.8	2.6	26	2.5	0.2	0.5	13	25.5	2.1	25	2	-0.5	0.7	<2min	H<M	21	25.8	5
2016	Gerosa-Neto et al.[34]	11	32.6	6.2	31.8	5.8	-0.8	0.570937	11	31	2.5	30.5	2.4	-0.5	0.594018	≥2min	H<M	46.4	31.8	16
2017	Zhang et al.[35]															≥2min	H=M	20		12
2016	Liu et al.[40]	20	28.76	2.68	27.21	2.41	-1.55	0.27	20	28.82	1.45	27.53	1.31	-1.29	0.14	<2min	H=M	21.5	28.76	12
2015	Zhang et al.[38]	12	25.8	2.7	23.8	2.4	-2	1.5	12	26	1.6	24.2	1.3	-1.8	1.1	≥2min	H=M	21	25.8	12
2016	Higgins et al.[36]															<2min	H=M	20.4	30.3	6
2017	Vella et al.[37]															<2min	H=M	26.2	31.6	8
2017	Wang et al.[41]	18	27.725	1.1	23.15	0.45	-4.575	0.651755	16	27.55	0.95	23.8	0.6	-3.75	0.393791	≥2min	H=M	19.5	28.73	12
2017	Gao et al.[42]	17	27.13	1.74	25.42	1.72	-1.71	0.119218	17	27.84	1.31	25.54	1.69	-2.3	0.520489	≥2min	H=M	21.6	27.13	12
2012	Eimarieskand-ari et al.[43]	7	29.2	0.8	29.01	0.84	-0.19	0.0685678	7	30.65	2.25	30.19	2.32	-0.46	0.550623	≥2min	H=M	21	25.8	8

## Sheet: fat%
year	author	HIIT	pre-mean1	pre-sd1	post-mean1	post-sd1	mean1	sd1	MICT	pre-mean2	pre-sd2	post-mean2	post-sd2	mean2	sd2	DHTI	energy	age	BMI	weeks
2008	Schjerve et al.[22]	14	40.6178	5.20076	39.6911	5.20076	-0.926641	1.64462	13	43.6293	5.84684	42.471	5.42921	-1.1583	1.82997	≥2min	H<M	46.2	36.7	12
2008	Moreira et al.[23]	8	29.5	7.6	28.9	7.4	-0.6	2.37992	8	31.9	3.7	31	4.1	-0.9	1.29499	≥2min	H=M	40	28.3	12
2012	Sijie et al.[24]	17	40.57	4.03	36.55	4.32	-4.02	1.35095	16	41.13	4.17	38.98	4.04	-2.15	1.30445	≥2min	H=M	19.8	27.72	12
2014	Keating et al.[25]															<2min	?	41.8	28.2	12
2014	Lunt et al.-1[26]	9	39.5	5.4	39	5.6	-0.5	1.75043	7	39.5	5.2	39	5.3	-0.5	1.66313	≥2min	H=M	48.2	32.1	12
2014	Lunt et al.-2[26]	9	40.2	4.7	39.1	5.2	-1.1	1.64134	7	39.5	5.2	39	5.3	-0.5	1.66313	<2min	?	50.3	32.1	12
2015	Wang et al.[39]	12	31.3	3.63	28.18	3.93	-3.12	1.14	12	32.01	2.41	29.21	2.43	-2.8	1.3	≥2min	H=M	21	25.83	12
2015	Fisher et al.[27]	13					-0.88	1.41	10					-1.28	2.2	<2min	H<M	20	29	6
2015	Cheema et al.[28]	6	33.5	10.1	29.5	11.1	-4	3.49442	6	37.3	13.1	35	11.3	-2.3	4.24771	≥2min	H=M	43	32	12
2015	Ahmadizad et al. [29]	10	24.2	2.1	23.2	2.1	-1	0.664078	10	26.2	2.3	25.1	2.3	-1.1	0.727324	≥2min	?	25	27.6	6
2016	Sawyer et al. [30]	9	45.6	5.3	44.8	5.8	-0.8	1.82318	9	46.7	7.3	46.4	7.3	-0.3	2.30846	<2min	H<M	35.1	37.4	8
2016	Martins et al.-1[31]															<2min	H=M	34.4	32.4	12
2016	Martins et al.-2[31]															<2min	H<M	34.4	32.4	12
2016	Cocks et al.[32]	8	32.2	5.9397	31.8	6.50538	-0.4	2.04548	8	30.9	5.09117	29.6	4.80833	-1.3	1.58997	<2min	?	25	35.8	4
2016	Kong et al.[33]	13	35.2	4	35.4	3.4	0.2	3.5	13	35.4	3.3	34.2	2.4	-1.2	1.4	<2min	H<M	21	25.8	5
2016	Gerosa-Neto et al.[34]															≥2min	H<M	46.4	31.8	16
2017	Zhang et al.[35]	15	38.1	2.3	35.6	2	-2.5	3.04795	15	38	2.1	35.6	2.3	-2.4	3.11448	≥2min	H=M	20		12
2016	Liu et al.[40]	20	32.35	3.27	29.02	3.52	-3.33	1.15	20	32.56	2.51	30.03	2.32	-2.53	1.31	<2min	H=M	21.5	28.76	12
2015	Zhang et al.[38]															≥2min	H=M	21	25.8	12
2016	Higgins et al.[36]	29	42.2	4.8	41.2	4.8	-1	1.4	29	44.5	4.8	44.2	4.4	-0.3	1.1	<2min	H=M	20.4	30.3	6
2017	Vella et al.[37]															<2min	H=M	26.2	31.6	8
2017	Wang et al.[41]	18	30.47	1.56	25.47	0.64	-5	0.972749	16	30.19	1.24	26.46	0.92	-3.73	0.465274	≥2min	H=M	19.5	28.73	12
2017	Gao et al.[42]	17	33.18	4.24	29.18	5.43	-4	1.92832	17	32.51	3.87	28.89	4.84	-3.62	1.67749	≥2min	H=M	21.6	27.13	12
2012	Eimarieskand-ari et al.[43]	7	35.96	0.56	35.81	0.73	-0.15	0.264159	7	36.9	1.23	35.17	1.34	-1.73	0.420619	≥2min	H=M	21	25.8	8

## Sheet: VO2
year	author	HIIT	pre-mean1	pre-sd1	post-mean1	post-sd1	mean1	sd1	MICT	pre-mean2	pre-sd2	post-mean2	post-sd2	mean2	sd2	DHTI	energy	age	BMI	weeks
2008	Schjerve et al.[22]															≥2min	H<M	46.2	36.7	12
2008	Moreira et al.[23]															≥2min	H=M	40	28.3	12
2012	Sijie et al.[24]	17	33.3	3.9	36.1	3.1	2.8	1.31689	16	32.9	4.7	34.5	3.9	1.6	2.52864	≥2min	H=M	19.8	27.72	12
2014	Keating et al.[25]	13	25.3	5.04777	30.4	5.04777	5.1	1.51857	13	24	4.32666	28.3	5.40833	4.3	2.91814	<2min	?	41.8	28.2	12
2014	Lunt et al.-1[26]	9	24.7	6.1	26.5	5.8	1.8	1.81441	7	27.1	5.6	25.8	3.7	-1.3	3.1803	≥2min	H=M	48.2	32.1	12
2014	Lunt et al.-2[26]	9	25.1	2.7	25.7	3.6	0.6	1.29989	7	27.1	5.6	25.8	3.7	-1.3	3.1803	<2min	?	50.3	32.1	12
2015	Wang et al.[39]	12	32.18	2.97	36.69	2.97	4.51	4.05	12	32.01	3.36	36.67	3.66	4.66	3.46	≥2min	H=M	21	25.83	12
2015	Fisher et al.[27]	13					0.84	3.5	10					3.4	3.36	<2min	H<M	20	29	6
2015	Cheema et al.[28]	6	27.9	2.4	32.5	5	4.6	2.80108	6	29	6.4	28.8	8	-0.2	4.31652	≥2min	H=M	43	32	12
2015	Ahmadizad et al. [29]															≥2min	?	25	27.6	6
2016	Sawyer et al. [30]															<2min	H<M	35.1	37.4	8
2016	Martins et al.-1[31]	16					2.8	2.6	7					2.9	2.9	<2min	H=M	34.4	32.4	12
2016	Martins et al.-2[31]	16					4.4	2.2	7					2.9	2.9	<2min	H<M	34.4	32.4	12
2016	Cocks et al.[32]	8	33.9	3.39411	36.3	4.52548	2.4	1.63406	8	35.1	4.24264	39.8	7.63675	4.7	4.65734	<2min	?	25	35.8	4
2016	Kong et al.[33]	13	32	6.6	34.3	7.5	2.3	3.7	13	32	5	35.8	6.9	3.8	3.9	<2min	H<M	21	25.8	5
2016	Gerosa-Neto et al.[34]															≥2min	H<M	46.4	31.8	16
2017	Zhang et al.[35]	15	31.6	2.2	40	4.5	8.4	2.48717	15	30.6	3.5	38.3	4.4	7.7	2.37577	≥2min	H=M	20		12
2016	Liu et al.[40]	20	32.27	2.98	36.72	2.98	4.45	3.52	20	32.01	3.37	36.71	3.67	4.6	3.35	<2min	H=M	21.5	28.76	12
2015	Zhang et al.[38]	12	33.1	3	37.7	3	4.6	0.902522	12	33	3.3	37.6	3.7	4.6	1.99822	≥2min	H=M	21	25.8	12
2016	Higgins et al.[36]	29	29.1	4.8	33.2	4.4	4.1	3	29	26.9	4.5	28.8	4.3	1.9	2.1	<2min	H=M	20.4	30.3	6
2017	Vella et al.[37]	8	34.8	8.20244	37.4	2.26274	2.6	6.07946	9	34.5	6.3	34.9	2.4	0.4	4.46725	<2min	H=M	26.2	31.6	8
2017	Wang et al.[41]															≥2min	H=M	19.5	28.73	12
2017	Gao et al.[42]															≥2min	H=M	21.6	27.13	12
2012	Eimarieskand-ari et al.[43]															≥2min	H=M	21	25.8	8

## Sheet: TG
year	author	HIIT	pre-mean1	pre-sd1	post-mean1	post-sd1	mean1	sd1	MICT	pre-mean2	pre-sd2	post-mean2	post-sd2	mean2	sd2	DHTI	energy	age	BMI	weeks
2008	Schjerve et al.[22]															≥2min	H<M	46.2	36.7	12
2008	Moreira et al.[23]	8	205.319	129.255	204.255	89.3617	-1.06383	45.3158	8	202.128	80.8511	197.34	85.6383	-4.78723	4.78723	≥2min	H=M	40	28.3	12
2012	Sijie et al.[24]															≥2min	H=M	19.8	27.72	12
2014	Keating et al.[25]	13	115.141	31.9344	115.141	63.8687	0	33.1872	13	106.284	63.8687	97.427	31.9344	-8.857	31.9344	<2min	?	41.8	28.2	12
2014	Lunt et al.-1[26]	9	67	56	66	37	-1	21.0685	7	69	32	63	21	-6	11	≥2min	H=M	48.2	32.1	12
2014	Lunt et al.-2[26]	9	69	28	77	38	8	11.9398	7	69	32	63	21	-6	11	<2min	?	50.3	32.1	12
2015	Wang et al.[39]	12	86.7986	38.0851	80.5987	24.7996	-7.0856	27.4567	12	77.0559	21.2568	86.7986	30.1138	9.7427	38.0851	≥2min	H=M	21	25.83	12
2015	Fisher et al.[27]	13					-15.3	46.3	10					-15.7	47.4	<2min	H<M	20	29	6
2015	Cheema et al.[28]															≥2min	H=M	43	32	12
2015	Ahmadizad et al. [29]															≥2min	?	25	27.6	6
2016	Sawyer et al. [30]	9	147.7	63.7	144.5	44.6	-3.2	21.8735	9	138.3	88.3	161.9	98.9	23.6	10.6	<2min	H<M	35.1	37.4	8
2016	Martins et al.-1[31]															<2min	H=M	34.4	32.4	12
2016	Martins et al.-2[31]															<2min	H<M	34.4	32.4	12
2016	Cocks et al.[32]															<2min	?	25	35.8	4
2016	Kong et al.[33]	13	88.57	44.285	79.713	44.285	-8.857	35.428	13	79.713	26.571	88.57	35.428	8.857	35.428	<2min	H<M	21	25.8	5
2016	Gerosa-Neto et al.[34]															≥2min	H<M	46.4	31.8	16
2017	Zhang et al.[35]															≥2min	H=M	20		12
2016	Liu et al.[40]	20	85.9167	37.2011	78.8308	23.915	-7.08592	28.3437	20	78.8308	22.1435	68.2019	30.1151	-10.6289	36.3153	<2min	H=M	21.5	28.76	12
2015	Zhang et al.[38]	12	86.8025	38.0868	80.6023	24.8007	-6.20018	14.6391	12	77.0593	21.2578	86.8025	30.1151	9.74314	8.8574	≥2min	H=M	21	25.8	12
2016	Higgins et al.[36]															<2min	H=M	20.4	30.3	6
2017	Vella et al.[37]	8	88.574	50.105	97.4314	50.105	8.8574	10.021	9	97.4314	26.5722	106.289	53.1444	8.8574	26.5722	<2min	H=M	26.2	31.6	8
2017	Wang et al.[41]															≥2min	H=M	19.5	28.73	12
2017	Gao et al.[42]	17	82.3738	30.1151	65.5447	24.8007	-16.8291	7.62354	17	80.6023	24.8007	57.5731	38.0868	-23.0292	13.2861	≥2min	H=M	21.6	27.13	12
2012	Eimarieskand-ari et al.[43]															≥2min	H=M	21	25.8	8

## Sheet: TC
year	author	HIIT	pre-mean1	pre-sd1	post-mean1	post-sd1	mean1	sd1	MICT	pre-mean2	pre-sd2	post-mean2	post-sd2	mean2	sd2	DHTI	energy	age	BMI	weeks
2008	Schjerve et al.[22]															≥2min	H<M	46.2	36.7	12
2008	Moreira et al.[23]	8	163.127	11.3406	163.808	20.774	0.681115	17.3691	8	181.517	28.2663	155.294	14.9845	-26.2229	14.7905	≥2min	H=M	40	28.3	12
2012	Sijie et al.[24]															≥2min	H=M	19.8	27.72	12
2014	Keating et al.[25]	13	208.818	41.828	208.818	27.8853	0	17.6362	13	204.951	41.828	212.685	27.8853	7.734	17.6362	<2min	?	41.8	28.2	12
2014	Lunt et al.-1[26]	9	210	42	209	31	-1	15.8493	7	207	33	191	37	-16	11.7516	≥2min	H=M	48.2	32.1	12
2014	Lunt et al.-2[26]	9	231	57	224	49	-7	18.5284	7	207	33	191	37	-16	11.7516	<2min	?	50.3	32.1	12
2015	Wang et al.[39]	12	164.347	22.4286	145.013	17.0148	-19.335	25.1355	12	167.828	31.7094	147.333	29.0025	-20.4951	17.7882	≥2min	H=M	21	25.83	12
2015	Fisher et al.[27]	13					-9.2	17.6	10					-12.9	26.4	<2min	H<M	20	29	6
2015	Cheema et al.[28]															≥2min	H=M	43	32	12
2015	Ahmadizad et al. [29]															≥2min	?	25	27.6	6
2016	Sawyer et al. [30]	9	181	36.4	186	36.9	5	11.6003	9	160	41.1	164.8	46.7	4.8	14.9431	<2min	H<M	35.1	37.4	8
2016	Martins et al.-1[31]															<2min	H=M	34.4	32.4	12
2016	Martins et al.-2[31]															<2min	H<M	34.4	32.4	12
2016	Cocks et al.[32]															<2min	?	25	35.8	4
2016	Kong et al.[33]	13	166.281	30.936	166.281	19.335	0	13.9427	13	166.281	19.335	166.281	23.202	0	7.734	<2min	H<M	21	25.8	5
2016	Gerosa-Neto et al.[34]															≥2min	H<M	46.4	31.8	16
2017	Zhang et al.[35]															≥2min	H=M	20		12
2016	Liu et al.[40]	20	165.12	23.5886	143.852	18.5615	-21.2684	24.7486	20	169.374	31.7092	147.332	27.8422	-22.0418	16.2413	<2min	H=M	21.5	28.76	12
2015	Zhang et al.[38]	12	164.346	22.4285	145.012	17.0147	-19.3349	8.21403	12	167.827	31.7092	147.332	29.0023	-20.495	9.9645	≥2min	H=M	21	25.8	12
2016	Higgins et al.[36]															<2min	H=M	20.4	30.3	6
2017	Vella et al.[37]	8	174.014	43.7498	146.945	21.8749	-27.0688	23.9628	9	162.413	34.8028	158.546	23.2019	-3.86698	11.7263	<2min	H=M	26.2	31.6	8
2017	Wang et al.[41]															≥2min	H=M	19.5	28.73	12
2017	Gao et al.[42]	17	169.374	24.7486	143.852	23.5886	-25.522	7.72815	17	165.893	19.7216	139.985	18.1748	-25.9087	1.92115	≥2min	H=M	21.6	27.13	12
2012	Eimarieskand-ari et al.[43]															≥2min	H=M	21	25.8	8

## Sheet: LDL
year	author	HIIT	pre-mean1	pre-sd1	post-mean1	post-sd1	mean1	sd1	MICT	pre-mean2	pre-sd2	post-mean2	post-sd2	mean2	sd2	DHTI	energy	age	BMI	weeks
2008	Schjerve et al.[22]															≥2min	H<M	46.2	36.7	12
2008	Moreira et al.[23]															≥2min	H=M	40	28.3	12
2012	Sijie et al.[24]															≥2min	H=M	19.8	27.72	12
2014	Keating et al.[25]	13	123.712	27.8781	123.712	27.8781	0	12.2863	13	127.578	41.8172	139.176	27.8781	11.598	22.2286	<2min	?	41.8	28.2	12
2014	Lunt et al.-1[26]															≥2min	H=M	48.2	32.1	12
2014	Lunt et al.-2[26]															<2min	?	50.3	32.1	12
2015	Wang et al.[39]	12	92.784	20.4898	83.8922	19.7166	-8.8918	30.1548	12	92.3974	20.4898	82.3458	17.7836	-10.0516	12.7578	≥2min	H=M	21	25.83	12
2015	Fisher et al.[27]	13					-4.78	16.9	10					-7.8	18.6	<2min	H<M	20	29	6
2015	Cheema et al.[28]															≥2min	H=M	43	32	12
2015	Ahmadizad et al. [29]															≥2min	?	25	27.6	6
2016	Sawyer et al. [30]	9	122.7	28.6	127.6	35.3	4.9	15.5235	9	96.8	36.9	99.4	35.8	2.6	18.4648	<2min	H<M	35.1	37.4	8
2016	Martins et al.-1[31]															<2min	H=M	34.4	32.4	12
2016	Martins et al.-2[31]															<2min	H<M	34.4	32.4	12
2016	Cocks et al.[32]															<2min	?	25	35.8	4
2016	Kong et al.[33]	13	92.784	30.928	88.918	15.464	0	30.928	13	92.784	19.33	92.784	23.196	0	23.196	<2min	H<M	21	25.8	5
2016	Gerosa-Neto et al.[34]															≥2min	H<M	46.4	31.8	16
2017	Zhang et al.[35]															≥2min	H=M	20		12
2016	Liu et al.[40]	20	95.1276	19.7216	85.4602	18.9482	-9.66744	25.1353	20	92.034	19.7216	81.9799	17.4014	-10.0541	12.3743	<2min	H=M	21.5	28.76	12
2015	Zhang et al.[38]															≥2min	H=M	21	25.8	12
2016	Higgins et al.[36]															<2min	H=M	20.4	30.3	6
2017	Vella et al.[37]	8	116.009	32.8124	92.8074	10.9375	-23.2019	23.414	9	112.142	34.8028	112.142	11.6009	0	25.3409	<2min	H=M	26.2	31.6	8
2017	Wang et al.[41]															≥2min	H=M	19.5	28.73	12
2017	Gao et al.[42]	17	100.928	20.495	78.1129	17.7881	-22.8152	8.83948	17	99.768	18.1748	76.5661	23.9753	-23.2019	12.071	≥2min	H=M	21.6	27.13	12
2012	Eimarieskand-ari et al.[43]															≥2min	H=M	21	25.8	8

## Sheet: HDL
year	author	HIIT	pre-mean1	pre-sd1	post-mean1	post-sd1	mean1	sd1	MICT	pre-mean2	pre-sd2	post-mean2	post-sd2	mean2	sd2	DHTI	energy	age	BMI	weeks
2008	Schjerve et al.[22]															≥2min	H<M	46.2	36.7	12
2008	Moreira et al.[23]															≥2min	H=M	40	28.3	12
2012	Sijie et al.[24]															≥2min	H=M	19.8	27.72	12
2014	Keating et al.[25]	13	65.722	27.8781	65.722	27.8781	0	8.81584	13	54.124	13.9391	54.124	13.9391	0	4.40792	<2min	?	41.8	28.2	12
2014	Lunt et al.-1[26]	9	51	11	50	12	-1	3.76829	7	48	9	46	9	-2	2.84605	≥2min	H=M	48.2	32.1	12
2014	Lunt et al.-2[26]	9	51	14	49	15	-2	4.69042	7	48	9	46	9	-2	2.84605	<2min	?	50.3	32.1	12
2015	Wang et al.[39]	12	54.124	15.0774	44.8456	15.8506	-9.2784	4.94939	12	60.3096	30.5414	47.5518	15.8506	-12.7578	16.2551	≥2min	H=M	21	25.83	12
2015	Fisher et al.[27]	13					-1.4	7.9	10					-2	5.2	<2min	H<M	20	29	6
2015	Cheema et al.[28]															≥2min	H=M	43	32	12
2015	Ahmadizad et al. [29]															≥2min	?	25	27.6	6
2016	Sawyer et al. [30]	9	38.3	6.4	39.3	8.5	1	3.13847	9	45	12.2	44.3	12.5	-0.7	3.91663	<2min	H<M	35.1	37.4	8
2016	Martins et al.-1[31]															<2min	H=M	34.4	32.4	12
2016	Martins et al.-2[31]															<2min	H<M	34.4	32.4	12
2016	Cocks et al.[32]															<2min	?	25	35.8	4
2016	Kong et al.[33]	13	50.258	7.732	54.124	7.732	0	3.866	13	50.258	7.732	50.258	7.732	0	7.732	<2min	H<M	21	25.8	5
2016	Gerosa-Neto et al.[34]															≥2min	H<M	46.4	31.8	16
2017	Zhang et al.[35]															≥2min	H=M	20		12
2016	Liu et al.[40]	20	54.5244	14.6945	45.2436	15.8546	-9.28074	21.6551	20	60.7115	30.1624	47.9505	15.0812	-12.761	22.8152	<2min	H=M	21.5	28.76	12
2015	Zhang et al.[38]															≥2min	H=M	21	25.8	12
2016	Higgins et al.[36]															<2min	H=M	20.4	30.3	6
2017	Vella et al.[37]	8	54.1377	10.9375	42.5367	10.9375	-11.6009	4.82029	9	38.6698	11.6009	46.4037	11.6009	7.73395	5.88315	<2min	H=M	26.2	31.6	8
2017	Wang et al.[41]															≥2min	H=M	19.5	28.73	12
2017	Gao et al.[42]	17	53.751	14.3078	59.5514	12.3743	5.80046	6.17466	17	54.5244	13.5344	62.645	10.8275	8.12065	6.70934	≥2min	H=M	21.6	27.13	12
2012	Eimarieskand-ari et al.[43]															≥2min	H=M	21	25.8	8

## Sheet: FBG
year	author	HIIT	pre-mean1	pre-sd1	post-mean1	post-sd1	mean1	sd1	MICT	pre-mean2	pre-sd2	post-mean2	post-sd2	mean2	sd2	DHTI	energy	age	BMI	weeks
2008	Schjerve et al.[22]															≥2min	H<M	46.2	36.7	12
2008	Moreira et al.[23]	8	3.946	1.28072	3.42679	0.545171	-0.519211	0.781571	8	4.22291	0.925926	3.79024	0.49325	-0.432676	0.482576	≥2min	H=M	40	28.3	12
2012	Sijie et al.[24]															≥2min	H=M	19.8	27.72	12
2014	Keating et al.[25]	13	4.4	0.72111	4.3	0.360555	-0.1	0.394968	13	4.3	0.360555	4.4	0.360555	0.1	0.114018	<2min	?	41.8	28.2	12
2014	Lunt et al.-1[26]															≥2min	H=M	48.2	32.1	12
2014	Lunt et al.-2[26]															<2min	?	50.3	32.1	12
2015	Wang et al.[39]	12	4.71	0.37	4.97	1.46	0.26	1.45	12	4.62	0.31	4.64	1.3	0.02	1.17	≥2min	H=M	21	25.83	12
2015	Fisher et al.[27]															<2min	H<M	20	29	6
2015	Cheema et al.[28]															≥2min	H=M	43	32	12
2015	Ahmadizad et al. [29]	10	5.6	0.1	4.7	0.1	-0.9	0.0316228	10	5.5	0.2	4.9	0.1	-0.6	0.109545	≥2min	?	25	27.6	6
2016	Sawyer et al. [30]	9	5.09444	0.211111	4.92778	0.372222	-0.166667	0.183888	9	5.15	0.233333	5.28333	0.6	0.133333	0.385285	<2min	H<M	35.1	37.4	8
2016	Martins et al.-1[31]	16					-0.2	0.4	7					-0.1	0.3	<2min	H=M	34.4	32.4	12
2016	Martins et al.-2[31]	16					0.2	0.3	7					-0.1	0.3	<2min	H<M	34.4	32.4	12
2016	Cocks et al.[32]															<2min	?	25	35.8	4
2016	Kong et al.[33]															<2min	H<M	21	25.8	5
2016	Gerosa-Neto et al.[34]															≥2min	H<M	46.4	31.8	16
2017	Zhang et al.[35]															≥2min	H=M	20		12
2016	Liu et al.[40]	20	4.76	0.38	4.92	1.37	0.16	1.21	20	4.72	0.31	4.69	1.45	-0.03	1.13	<2min	H=M	21.5	28.76	12
2015	Zhang et al.[38]	12	4.71	0.37	4.97	1.46	0.26	1.1145	12	4.62	0.31	4.64	1.3	0.02	1.01015	≥2min	H=M	21	25.8	12
2016	Higgins et al.[36]															<2min	H=M	20.4	30.3	6
2017	Vella et al.[37]	8	4.9	0.565685	5.3	0.282843	0.4	0.309839	9	5.2	0.3	5.1	0.3	-0.1	0.0948683	<2min	H=M	26.2	31.6	8
2017	Wang et al.[41]															≥2min	H=M	19.5	28.73	12
2017	Gao et al.[42]															≥2min	H=M	21.6	27.13	12
2012	Eimarieskand-ari et al.[43]															≥2min	H=M	21	25.8	8

## Sheet: Insulin
year	author	HIIT	pre-mean1	pre-sd1	post-mean1	post-sd1	mean1	sd1	MICT	pre-mean2	pre-sd2	post-mean2	post-sd2	mean2	sd2	DHTI	energy	age	BMI	weeks
2008	Schjerve et al.[22]															≥2min	H<M	46.2	36.7	12
2008	Moreira et al.[23]															≥2min	H=M	40	28.3	12
2012	Sijie et al.[24]															≥2min	H=M	19.8	27.72	12
2014	Keating et al.[25]	13	8	3.96611	7.4	2.52389	-0.6	1.75528	13	8.6	5.04777	7.9	3.96611	-0.7	1.78101	<2min	?	41.8	28.2	12
2014	Lunt et al.-1[26]															≥2min	H=M	48.2	32.1	12
2014	Lunt et al.-2[26]															<2min	?	50.3	32.1	12
2015	Wang et al.[39]															≥2min	H=M	21	25.83	12
2015	Fisher et al.[27]															<2min	H<M	20	29	6
2015	Cheema et al.[28]															≥2min	H=M	43	32	12
2015	Ahmadizad et al. [29]	10	11.9679	0.8062	9.6466	0.7784	-2.3213	0.252047	10	12.2598	0.7645	9.8412	0.7367	-2.4186	0.238943	≥2min	?	25	27.6	6
2016	Sawyer et al. [30]	9	21.3	7.2	19.1	6.2	-2.2	2.33752	9	19.6	7	17.3	4.5	-2.3	3.06594	<2min	H<M	35.1	37.4	8
2016	Martins et al.-1[31]	16					-3.3	6.5	7					-1.1	7.1	<2min	H=M	34.4	32.4	12
2016	Martins et al.-2[31]	16					1.6	4.2	7					-1.1	7.1	<2min	H<M	34.4	32.4	12
2016	Cocks et al.[32]															<2min	?	25	35.8	4
2016	Kong et al.[33]															<2min	H<M	21	25.8	5
2016	Gerosa-Neto et al.[34]	11	4.5	3.9	3.2	2	-1.3	2.09523	11	8	7.5	5.8	4.5	-2.2	3.51781	≥2min	H<M	46.4	31.8	16
2017	Zhang et al.[35]															≥2min	H=M	20		12
2016	Liu et al.[40]															<2min	H=M	21.5	28.76	12
2015	Zhang et al.[38]															≥2min	H=M	21	25.8	12
2016	Higgins et al.[36]															<2min	H=M	20.4	30.3	6
2017	Vella et al.[37]	8	12.5	8.76812	17.1	8.48528	4.6	2.74226	9	21.5	15	16.6	9	-4.9	6.04061	<2min	H=M	26.2	31.6	8
2017	Wang et al.[41]															≥2min	H=M	19.5	28.73	12
2017	Gao et al.[42]															≥2min	H=M	21.6	27.13	12
2012	Eimarieskand-ari et al.[43]															≥2min	H=M	21	25.8	8
